# Supplementary material for: Optimized Stoichiometry for CuCrO2 Thin Films as Hole Transparent Layer in PBDD4T-2F:PC70BM Organic Solar Cells
Source: Nanomaterials (Basel). 2021 Aug 19;11(8):2109. doi: 10.3390/nano11082109 (PMC8398522; doi:10.3390/nano11082109)
Supplement: Supplementary file 1 [file nanomaterials-11-02109-s001.zip]

Archive with 1 entries (1 files):
- nanomaterials-1301306-supplementary.pdf
